# Supplementary material for: High Expression of Endogenous Retroviral Envelope Gene in the Equine Fetal Part of the Placenta
Source: PLoS One. 2016 May 13;11(5):e0155603. doi: 10.1371/journal.pone.0155603 (PMC4866760; doi:10.1371/journal.pone.0155603)
Supplement: S1 Table — (XLSX) [file pone.0155603.s002.xlsx]

## Sheet: Sheet1
CHROM	START	END	STRAND	LENGHT	PROTS	METHODS	GENUS_RETROTECTOR	FAMILY
chr1	29478405	29485585	-	7180	5LTR PBS MA CA NC RT SU TM PPT 3LTR	Retrotector BLAST LTR_STRUC	B	EqERV15
chr1	46862874	46873226	-	10352	5LTR PBS MA CA NC Prot RT IN SU TM PPT 3LTR	Retrotector BLAST	C	EqERV1
chr1	112667168	112676585	-	9417	5LTR PBS CA NC DU Prot RT SU TM PPT 3LTR	Retrotector BLAST	B	EqERV15
chr2	11712314	11722965	+	10651	5LTR PBS MA CA NC Prot RT IN SU TM 3LTR	Retrotector BLAST	C	EqERV4
chr3	25617539	25627772	-	10233	5LTR PBS MA CA NC DU Prot RT IN SU TM PPT 3LTR	Retrotector BLAST	B	EqERV14
chr5	21511456	21520591	+	9135	5LTR PBS MA CA NC RT IN SU TM PPT 3LTR	Retrotector BLAST LTR_STRUC	B	EqERV15
chr5	27325635	27334495	-	8860	5LTR PBS MA CA NC Prot RT IN SU TM 3LTR	Retrotector BLAST LTR_STRUC	C	EqERV4
chr5	44862512	44872584	-	10072	5LTR PBS MA CA NC Prot RT IN SU TM PPT 3LTR	Retrotector BLAST	B	EqERV15
chr9	54338900	54348932	+	10032	5LTR PBS MA CA NC RT SU PPT	Retrotector BLAST	B	EqERV15
chr9	55408565	55417836	+	9271	5LTR PBS CA Prot RT IN SU TM 3LTR	Retrotector BLAST	C	EqERV11
chr9	67917407	67928461	+	11054	5LTR PBS MA CA NC Prot RT SU PPT 3LTR	Retrotector BLAST	C	EqERV1
chr14	25567292	25576704	-	9412	5LTR PBS CA DU Prot RT IN SU TM PPT 3LTR	Retrotector BLAST	B	EqERV15
chr14	47908513	47918382	+	9869	5LTR PBS MA CA NC DU Prot RT IN SU TM PPT 3LTR	Retrotector BLAST	B	EqERV14
chr20	23800588	23811329	-	10741	5LTR PBS MA CA NC DU Prot RT IN SU TM PPT 3LTR	Retrotector BLAST	B	EqERV14
chr20	23800588	23811329	-	10741	5LTR PBS MA CA NC DU Prot RT IN SU TM PPT 3LTR	Retrotector BLAST	B	EqERV14
LTR= Long Terminal repeats	PBS = primer-binding site	MA=matrix	CA=capsid	NC=nucleocapsid
PROT=protease	RT=Reverse Transcriptase	DU=UTPase	IN=integrase	RNH=RNaseH
TM=transmembranase		SU= surface	PPT=poltpurine tract
A: alpharetrovirus
B: betaretrovirus
C: gammaretrovirus
D: deltaretrovirus
E: epsilonretrovirus
L: lentivirus
S: spumavrus
