# Supplementary material for: High Expression of Endogenous Retroviral Envelope Gene in the Equine Fetal Part of the Placenta
Source: PLoS One. 2016 May 13;11(5):e0155603. doi: 10.1371/journal.pone.0155603 (PMC4866760; doi:10.1371/journal.pone.0155603)
Supplement: S2 Table — (XLSX) [file pone.0155603.s003.xlsx]

## Sheet: Foglio1
Sample	Liver	Spleen	Lung	Kidney	Placenta
1	1.57972	1.79896	2.01345	1.56428	12.1159
2	0.710218	1.19789	1.85382	2.88719	14.5086
3	0.580553	1.58612	2.29687	1.7783	29.5414
4	0.686025	1.24588	1.92252	0.967388	21.9148
5	0.322454	0.813943	1.54453	0.790315	17.9449
6	0.196668	0.527167	0.605906	1.06967	100.752
7	0.469382	0.761632	1.4328	0.561426	23.7606
8	0.627636	1.52326	1.27721	1.0044	38.5324
9	0.262824	0.842647	0.964041	1.78242	31.2438
10	0.36636	0.841188	1.17121	0.846061	31.1897
11	0.554657	0.917322	1.56338	0.413846	25.8663
12	0.391522	0.656561	2.5149	1.47053	38.7556
13	0.338095	0.59036	1.36494	0.655424	17.4844
14	0.287274	1.17256	1.23371	0.630179	23.0309
15	0.634562	0.871859	1.74977	0.712272	26.1215
	Liver	Spleen	Lung	Kidney	Placenta
Expression Value (mean)	0.533863	1.02316	1.56727	1.14225	30.1842
Standard Deviation	0.333068	0.382757	0.505041	0.652661	21.0523
Sample Size	15	15	15	15	15
Confidence Coff	2.575	2.575	2.575	2.575	2.575
Margin of error	0.221444	0.25448	0.335782	0.43393	13.9969
Upper Bound	0.755307	1.27764	1.90305	1.57618	44.1811
Lower Bound	0.312419	0.768677	1.23149	0.708317	16.1873
